# Supplementary material for: Molecular Characterization and Functional Analysis of Two Steroidogenic Genes TSPO and SMAD4 in Yellow Catfish
Source: Int J Mol Sci. 2021 Apr 26;22(9):4505. doi: 10.3390/ijms22094505 (PMC8123483; doi:10.3390/ijms22094505)
Supplement: Supplementary file 1 [file ijms-22-04505-s001.zip]

Archive with 1 entries (1 files):
- ijms-1178529-supplementary.pdf
